# Supplementary material for: Antitrypanosomal and Antileishmanial Activities of Tacca leontopetaloides Tubers and Zanthoxylum zanthoxyloides Stem Bark
Source: Molecules. 2025 Jun 5;30(11):2468. doi: 10.3390/molecules30112468 (PMC12156181; doi:10.3390/molecules30112468)
Supplement: Supplementary file 1 [file molecules-30-02468-s001.zip]

Archive with 1 entries (1 files):
- molecules-3629383-supplementary.pdf
